# Supplementary material for: The discovery of an overseen pygmy backswimmer in Europe (Heteroptera, Nepomorpha, Pleidae)
Source: Sci Rep. 2024 Nov 15;14:28139. doi: 10.1038/s41598-024-78224-6 (PMC11568165; doi:10.1038/s41598-024-78224-6)
Supplement: Supplementary file 4 — Supplementary Material 4 [file 41598_2024_78224_MOESM4_ESM.xlsx]

## Sheet: Kennung der Wanzen
					Supplementary Table S3: Table containing all analyzed specimens with voucher codes, morphological characteristics, accession numbers, and sample localities.
	Species	Type status	Voucher	DNA Barcode	Sex	Size	Stadium	mtGenom	18S rRNA	28S rDNA	Collector	Determinator	Collection date	Country	State	Region	Sector	Sample site	Latitude	Longitude	Habitat
ZSM_HET_0406	Plea cryptica sp. nov.		no	PP595526	unknown	unknown	adult				Martin Gossner	Martin Gossner	11-Jul-2015	Germany	Baden-Württemberg	Allgäu	Röhrenmoos	Großweiher	47.71459	9.826311
ZSM_HET_0407	Plea cryptica sp. nov.		no	PP595524	unknown	unknown	adult				Martin Gossner	Martin Gossner	11-Jul-2015	Germany	Baden-Württemberg	Allgäu	Röhrenmoos	Großweiher	47.71459	9.826311
ZSM_HET_0408	Plea cryptica sp. nov.		no	PP595523	unknown	unknown	adult				Martin Gossner	Martin Gossner	11-Jul-2015	Germany	Baden-Württemberg	Allgäu	Röhrenmoos	Großweiher	47.71459	9.826311
ZSM_HET_0409	Plea cryptica sp. nov.		no	PP595525	unknown	unknown	adult				Martin Gossner	Martin Gossner	11-Sep-2015	Germany	Baden-Württemberg	Ravensburg	Wolpertswende	Blindsee	47.885631	9.596902
ZSM_HET_0410	Plea cryptica sp. nov.		no	PP595522	unknown	unknown	adult		PP595591		Martin Gossner	Martin Gossner	11-Sep-2015	Germany	Baden-Württemberg	Ravensburg	Wolpertswende	Blindsee	47.885631	9.596902
ZSM_HET_0411	Plea cryptica sp. nov.		no	PP595528	unknown	unknown	adult		PP595592		Martin Gossner	Martin Gossner	11-Sep-2015	Germany	Baden-Württemberg	Ravensburg	Wolpertswende	Blindsee	47.885631	9.596902
ZSM_HET_0549	Plea cryptica sp. nov.		no	PP595532	unknown	unknown	adult				Rolf Niedringhaus	Rolf Niedringhaus	27-Aug-2015	Greece	Central Macedonia	Chalkidiki	Sithonia	Sarti	40.094581	23.976442
ZSM_HET_0550	Plea cryptica sp. nov.		no	PP595531	unknown	unknown	adult				Rolf Niedringhaus	Rolf Niedringhaus	27-Aug-2015	Greece	Central Macedonia	Chalkidiki	Sithonia	Sarti	40.094581	23.976442
ZSM_HET_0551	Plea cryptica sp. nov.		no	PP595527	unknown	unknown	adult				Rolf Niedringhaus	Rolf Niedringhaus	27-Aug-2015	Greece	Central Macedonia	Chalkidiki	Sithonia	Sarti	40.094581	23.976442
ZSM_HET_0619	Plea cryptica sp. nov.		no	PP595534	unknown	unknown	adult				Rolf Niedringhaus	Rolf Niedringhaus	21-Jul-2015	Austria	Styria	Leibnitz	Leutschach an der Weinstrasse		46.675539	15.519344	pond
ZSM_HET_0620	Plea cryptica sp. nov.		no	PP595533	unknown	unknown	adult				Rolf Niedringhaus	Rolf Niedringhaus	21-Jul-2015	Austria	Styria	Leibnitz	Leutschach an der Weinstrasse		46.675539	15.519344	pond
ZSM_HET_0672	Plea cryptica sp. nov.		no	PP595535	unknown	unknown	adult				Rolf Niedringhaus	Rolf Niedringhaus	08-May-2016	Germany	Brandenburg	Cottbus	Cottbus		51.760844	14.327172
ZSM_HET_0675	Plea cryptica sp. nov.		no	PP595530	unknown	unknown	adult				Rolf Niedringhaus	Rolf Niedringhaus	08-May-2016	Germany	Brandenburg	Cottbus	Cottbus		51.760844	14.327172
ZSM_HET_0707	Plea cryptica sp. nov.		no	PP595529	unknown	unknown	adult				Rolf Niedringhaus	Rolf Niedringhaus	03-Jun-2016	Germany	Lower Saxony	Ammerland	Jaderberg		53.335093	8.181291
ZSM_HET_0740	Plea cryptica sp. nov.		yes	PP595537	male	2.4	adult				Martin Gossner	Martin Gossner	13-Aug-2016	Germany	Baden-Württemberg	Ravensburg	Altshausen	Stuben	47.902321	9.575554
ZSM_HET_0741	Plea cryptica sp. nov.		yes	PP595538	male	2.4	adult				Martin Gossner	Martin Gossner	13-Aug-2016	Germany	Baden-Württemberg	Ravensburg	Altshausen	Stuben	47.902321	9.575554
ZSM_HET_0742	Plea cryptica sp. nov.		yes	PP595539	female	2.5	adult				Martin Gossner	Martin Gossner	13-Aug-2016	Germany	Baden-Württemberg	Ravensburg	Altshausen	Stuben	47.902321	9.575554
ZSM_HET_0744	Plea cryptica sp. nov.		yes	PP595470	female	2.4	adult				Martin Gossner	Martin Gossner	29-Jul-2016	Germany	Baden-Württemberg	Ravensburg	Altshausen	Stuben	47.902321	9.575554
ZSM_HET_0745	Plea cryptica sp. nov.		yes	PP595540	male	2.4	adult				Martin Gossner	Martin Gossner	29-Jul-2016	Germany	Baden-Württemberg	Ravensburg	Altshausen	Stuben	47.902321	9.575554
ZSM_HET_0746	Plea cryptica sp. nov.		yes	no	male	2.3	adult				Rolf Niedringhaus	Rolf Niedringhaus	08-May-2016	Germany	Brandenburg	Cottbus	Cottbus		51.760844	14.327172
ZSM_HET_0747	Plea cryptica sp. nov.		yes	no	male	2.4	adult				Rolf Niedringhaus	Rolf Niedringhaus	08-May-2016	Germany	Brandenburg	Cottbus	Cottbus		51.760844	14.327172
ZSM_HET_0750	Plea cryptica sp. nov.		yes	no	male	2.5	adult				Rolf Niedringhaus	Rolf Niedringhaus	08-May-2016	Germany	Brandenburg	Cottbus	Cottbus		51.760844	14.327172
ZSM_HET_0751	Plea cryptica sp. nov.		yes	PP595541	female	2.6	adult				Rolf Niedringhaus	Rolf Niedringhaus	03-Jun-2016	Germany	Lower Saxony	Ammerland	Jaderberg		53.334533	8.185283
ZSM_HET_0752	Plea cryptica sp. nov.		yes	PP595543	female	2.4	adult				Rolf Niedringhaus	Rolf Niedringhaus	03-Jun-2016	Germany	Lower Saxony	Ammerland	Jaderberg		53.334533	8.185283
ZSM_HET_0753	Plea cryptica sp. nov.		yes	PP595542	male	2.4	adult				Rolf Niedringhaus	Rolf Niedringhaus	03-Jun-2016	Germany	Lower Saxony	Ammerland	Jaderberg		53.334533	8.185283
ZSM_HET_0762	Plea cryptica sp. nov.		yes	PP595536	female	2.3	adult				Rolf Niedringhaus	Rolf Niedringhaus	08-May-2016	Germany	Brandenburg	Cottbus	Cottbus		51.760844	14.327172
ZSM_HET_0764	Plea cryptica sp. nov.	Paratype	yes	PP595510	male	2.5	adult				Rolf Niedringhaus	Rolf Niedringhaus	08-May-2016	Germany	Brandenburg	Cottbus	Cottbus		51.760844	14.327172
ZSM_HET_0765	Plea cryptica sp. nov.		yes	no	male	2.4	adult				Rolf Niedringhaus	Rolf Niedringhaus	08-May-2016	Germany	Brandenburg	Cottbus	Cottbus		51.760844	14.327172
ZSM_HET_0768	Plea cryptica sp. nov.		no	PP595511	unknown	2.5	adult				Rolf Niedringhaus	Rolf Niedringhaus	03-Jun-2016	Germany	Lower Saxony	Ammerland	Jaderberg		53.334533	8.185283
ZSM_HET_0772	Plea cryptica sp. nov.		yes	PP595512	unknown	2.5	adult				Rolf Niedringhaus	Rolf Niedringhaus	27-Aug-2015	Greece	Central Macedonia	Chalkidiki	Sithonia	Sarti	40.094581	23.976442
ZSM_HET_0774	Plea cryptica sp. nov.		yes	PP595513	female	2.5	adult				Rolf Niedringhaus	Rolf Niedringhaus	27-Aug-2015	Greece	Central Macedonia	Chalkidiki	Sithonia	Sarti	40.094581	23.976442
ZSM_HET_0776	Plea cryptica sp. nov.		yes	PP595514	female	2.5	adult				Rolf Niedringhaus	Rolf Niedringhaus	27-Aug-2015	Greece	Central Macedonia	Chalkidiki	Sithonia	Sarti	40.094581	23.976442
ZSM_HET_0777	Plea cryptica sp. nov.	Paratype	no	PP595515	male	2.5	adult				Rolf Niedringhaus	Rolf Niedringhaus	01-Jun-2015	Germany	Bavaria	Isartal	Thürnthenning	Königsauer Moos	48.675	12.535278
ZSM_HET_0778	Plea cryptica sp. nov.		yes	PP595516	male	2.5	adult				Rolf Niedringhaus	Rolf Niedringhaus	01-Jun-2015	Germany	Bavaria	Isartal	Thürnthenning	Königsauer Moos	48.675	12.535278
ZSM_HET_0779	Plea cryptica sp. nov.		no	PP595517	unknown	unknown	adult				Rolf Niedringhaus	Rolf Niedringhaus	13-Aug-2016	Germany	Baden-Württemberg	Ravensburg	Altshausen	Stuben	47.902321	9.575554
ZSM_HET_0792	Plea cryptica sp. nov.		yes	PP595518	male	2.3	adult				Nadine Lange	Nadine Lange	25-May-2017	Germany	Lower Saxony	Ammerland	Jaderberg		53.335093	8.181291
ZSM_HET_0793	Plea cryptica sp. nov.		yes	PP595519	male	2.2	adult				Nadine Lange	Nadine Lange	25-May-2017	Germany	Lower Saxony	Ammerland	Jaderberg		53.335093	8.181291
ZSM_HET_0794	Plea cryptica sp. nov.		yes	PP595520	male	2.4	adult				Nadine Lange	Nadine Lange	25-May-2017	Germany	Lower Saxony	Ammerland	Jaderberg		53.335093	8.181291
ZSM_HET_0795	Plea cryptica sp. nov.		yes	PP595521	female	2.4	adult				Nadine Lange	Nadine Lange	25-May-2017	Germany	Lower Saxony	Ammerland	Jaderberg		53.335093	8.181291
ZSM_HET_0800	Plea cryptica sp. nov.		yes	PP595544	female	2.4	adult				Nadine Lange	Nadine Lange	25-May-2017	Germany	Lower Saxony	Ammerland	Jaderberg		53.335093	8.181291
ZSM_HET_0801	Plea cryptica sp. nov.		yes	PP595545	male	2.3	adult				Nadine Lange	Nadine Lange	25-May-2017	Germany	Lower Saxony	Ammerland	Jaderberg		53.335093	8.181291
ZSM_HET_0802	Plea cryptica sp. nov.		yes	PP595546	male	2.3	adult				Nadine Lange	Nadine Lange	25-May-2017	Germany	Lower Saxony	Ammerland	Jaderberg		53.335093	8.181291
ZSM_HET_0803	Plea cryptica sp. nov.		yes	PP595547	female	2.4	adult				Martin Gossner	Martin Gossner	27-May-2017	Germany	Bavaria	Schwaben	Memmingen	Benninger Ried	47.975275	10.200967
ZSM_HET_0804	Plea cryptica sp. nov.		yes	PP595548	female	2.6	adult				Martin Gossner	Martin Gossner	27-May-2017	Germany	Bavaria	Schwaben	Memmingen	Benninger Ried	47.975275	10.200967
ZSM_HET_0805	Plea cryptica sp. nov.		yes	PP595549	male	2.3	adult				Martin Gossner	Martin Gossner	27-May-2017	Germany	Bavaria	Schwaben	Memmingen	Benninger Ried	47.975275	10.200967
ZSM_HET_0806	Plea cryptica sp. nov.		yes	PP595550	female	2.2	adult				Martin Gossner	Martin Gossner	27-May-2017	Germany	Bavaria	Schwaben	Memmingen	Benninger Ried	47.975275	10.200967
ZSM_HET_0807	Plea cryptica sp. nov.		yes	PP595551	female	2.5	adult				Martin Gossner	Martin Gossner	27-May-2017	Germany	Bavaria	Schwaben	Memmingen	Benninger Ried	47.975275	10.200967
ZSM_HET_0808	Plea cryptica sp. nov.		yes	PP595552	female	2.4	adult				Martin Gossner	Martin Gossner	27-May-2017	Germany	Bavaria	Schwaben	Memmingen	Benninger Ried	47.975275	10.200967
ZSM_HET_0821	Plea cryptica sp. nov.		yes	PP595554	male	2.3	adult				Nadine Lange	Nadine Lange	21-May-2017	Germany	Lower Saxony	Ammerland	Jaderberg		53.335093	8.181291
ZSM_HET_0825	Plea cryptica sp. nov.		yes	PP595555	male	2.4	adult				Nadine Lange	Nadine Lange	21-May-2017	Germany	Lower Saxony	Ammerland	Jaderberg		53.335093	8.181291
ZSM_HET_0826	Plea cryptica sp. nov.		yes	PP595556	female	2.3	adult				Nadine Lange	Nadine Lange	21-May-2017	Germany	Lower Saxony	Ammerland	Jaderberg		53.335093	8.181291
ZSM_HET_0829	Plea cryptica sp. nov.		yes	PP595557	female	2.4	adult				Nadine Lange	Nadine Lange	21-May-2017	Germany	Lower Saxony	Ammerland	Jaderberg		53.335093	8.181291
ZSM_HET_0831	Plea cryptica sp. nov.		no	PP595558	unknown	unknown	adult				Lars Hendrich	Lars Hendrich	06-Jun-2017	Germany	Saxony	Wittenberg	Bad Schmiedeberg	Ausreißerteich	51.6693	12.79227
ZSM_HET_0832	Plea cryptica sp. nov.		no	PP595559	unknown	unknown	adult				Lars Hendrich	Lars Hendrich	06-Jun-2017	Germany	Saxony	Wittenberg	Bad Schmiedeberg	Ausreißerteich	51.6693	12.79227
ZSM_HET_0833	Plea cryptica sp. nov.		no	PP595560	unknown	unknown	adult				Lars Hendrich	Lars Hendrich	06-Jun-2017	Germany	Saxony	Wittenberg	Bad Schmiedeberg	Ausreißerteich	51.6693	12.79227
ZSM_HET_0834	Plea cryptica sp. nov.		no	PP595561	unknown	unknown	adult				Lars Hendrich	Lars Hendrich	06-Jun-2017	Germany	Saxony	Wittenberg	Bad Schmiedeberg	Ausreißerteich	51.6693	12.79227
ZSM_HET_0835	Plea cryptica sp. nov.		no	PP595562	unknown	unknown	adult	PP405076	PP595593	PP595588	Lars Hendrich	Lars Hendrich	13-May-2017	Germany	Brandenburg	Märkisch-Oderland	Lebus	Altarm	52.4339083	14.546958
ZSM_HET_0836	Plea cryptica sp. nov.		no	PP595563	unknown	unknown	adult				Lars Hendrich	Lars Hendrich	13-May-2017	Germany	Brandenburg	Märkisch-Oderland	Lebus	Altarm	52.4339083	14.546958
ZSM_HET_0837	Plea cryptica sp. nov.		no	PP595564	unknown	unknown	adult				Lars Hendrich	Lars Hendrich	13-May-2017	Germany	Brandenburg	Märkisch-Oderland	Lebus	Altarm	52.4339083	14.546958
ZSM_HET_0838	Plea cryptica sp. nov.		no	PP595565	unknown	unknown	adult				Lars Hendrich	Lars Hendrich	13-May-2017	Germany	Brandenburg	Märkisch-Oderland	Lebus	Altarm	52.4339083	14.546958
ZSM_HET_0839	Plea cryptica sp. nov.		no	PP595566	unknown	unknown	adult				Lars Hendrich	Lars Hendrich	13-May-2017	Germany	Brandenburg	Märkisch-Oderland	Lebus	Altarm	52.4339083	14.546958
ZSM_HET_0857	Plea cryptica sp. nov.		yes	no	male	2.4	adult				Ping-ping Chen	Ping-ping Chen	29-Sep-2015	Netherlands	North Brabant	Oss	Herpen		51.760	5.611
ZSM_HET_0868	Plea cryptica sp. nov.		no	PP595567	unknown	unknown	adult				Ping-ping Chen	Ping-ping Chen	23-Sep-2017	Netherlands	Gelderland	Betuwe	Buren		51.908	5.319
ZSM_HET_0870	Plea cryptica sp. nov.		yes	no	male	2.4	adult				Ping-ping Chen	Ping-ping Chen	23-Sep-2017	Netherlands	Gelderland	Betuwe	Buren		51.908	5.319
ZSM_HET_0871	Plea cryptica sp. nov.		yes	no	male	2.6	adult				Ping-ping Chen	Ping-ping Chen	23-Sep-2017	Netherlands	Gelderland	Betuwe	Buren		51.908	5.319
ZSM_HET_0873	Plea cryptica sp. nov.		no	PP595568	unknown	unknown	adult				Ping-ping Chen	Ping-ping Chen	23-Sep-2017	Netherlands	Gelderland	Betuwe	Buren		51.908	5.319
ZSM_HET_0898	Plea cryptica sp. nov.		no	PP595569	unknown	unknown	adult				Nadine Lange	Nadine Lange	21-May-2017	Germany	Lower Saxony	Ammerland	Jaderberg		53.335093	8.181291
ZSM_HET_0900	Plea cryptica sp. nov.		yes	no	male	2.4	adult				Ping-ping Chen	Ping-ping Chen	29-Sep-2015	Netherlands	North Brabant	Oss	Herpen		51.760	5.611
ZSM_HET_0904	Plea cryptica sp. nov.		no	PP595570	unknown	unknown	adult				Ping-ping Chen	Ping-ping Chen	23-Sep-2017	Netherlands	Gelderland	Betuwe	Buren		51.908	5.319
ZSM_HET_0907	Plea cryptica sp. nov.		no	PP595571	unknown	unknown	adult				Ping-ping Chen	Ping-ping Chen	23-Sep-2017	Netherlands	Gelderland	Betuwe	Buren		51.908	5.319
ZSM_HET_0908	Plea cryptica sp. nov.		yes	no	male	2.4	adult				Ping-ping Chen	Ping-ping Chen	23-Sep-2017	Netherlands	Gelderland	Betuwe	Buren		51.908	5.319
ZSM_HET_0909	Plea cryptica sp. nov.		yes	no	male	2.4	adult				Ping-ping Chen	Ping-ping Chen	23-Sep-2017	Netherlands	Gelderland	Betuwe	Buren		51.908	5.319
ZSM_HET_0931	Plea cryptica sp. nov.		yes	PP595572	male	2.3	adult				Martin Gossner	Martin Gossner	22-Apr-2018	Ukraine	Transcarpathia	Chust	Chust		48.164104	23.325518
ZSM_HET_0932	Plea cryptica sp. nov.		yes	PP595573	male	2.2	adult				Martin Gossner	Martin Gossner	22-Apr-2018	Ukraine	Transcarpathia	Chust	Chust		48.164104	23.325518
ZSM_HET_0933	Plea cryptica sp. nov.		no	PP595574	unknown	unknown	adult				Martin Gossner	Martin Gossner	22-Apr-2018	Ukraine	Transcarpathia	Chust	Chust		48.164104	23.325518
ZSM_HET_0934	Plea cryptica sp. nov.		yes	PP595575	female	2.3	adult				Martin Gossner	Martin Gossner	22-Apr-2018	Ukraine	Transcarpathia	Chust	Chust		48.164104	23.325518
ZSM_HET_0939	Plea cryptica sp. nov.		yes	PP595576	male	2.3	adult				Lars Hendrich	Lars Hendrich	10-Jul-2018	Germany	Brandenburg	Prignitz	Lenzen an der Elbe		53.072039	11.479256
ZSM_HET_0940	Plea cryptica sp. nov.		yes	PP595577	female	2.4	adult				Lars Hendrich	Lars Hendrich	10-Jul-2018	Germany	Brandenburg	Prignitz	Lenzen an der Elbe		53.072039	11.479256
ZSM_HET_0942	Plea cryptica sp. nov.		yes	PP595578	female	2.2	adult				Lars Hendrich	Lars Hendrich	10-Jul-2018	Germany	Brandenburg	Prignitz	Lenzen an der Elbe		53.072039	11.479256
ZSM_HET_0943	Plea cryptica sp. nov.		no	PP595579	unknown	unknown	adult				Lars Hendrich	Lars Hendrich	10-Jul-2018	Germany	Brandenburg	Prignitz	Lenzen an der Elbe	Lenzen an der Elbe	53.072039	11.479256
ZSM_HET_0944	Plea cryptica sp. nov.		yes	PP595580	female	2.4	adult				Lars Hendrich	Lars Hendrich	10-Jul-2018	Germany	Brandenburg	Prignitz	Lenzen an der Elbe		53.072039	11.479256
ZSM_HET_0945	Plea cryptica sp. nov.		yes	PP595581	female	2.6	adult				Lars Hendrich	Lars Hendrich	10-Jul-2018	Germany	Brandenburg	Prignitz	Lenzen an der Elbe		53.072039	11.479256
ZSM_HET_0946	Plea cryptica sp. nov.		yes	PP595582	female	2.4	adult				Lars Hendrich	Lars Hendrich	10-Jul-2018	Germany	Brandenburg	Prignitz	Lenzen an der Elbe		53.072039	11.479256
ZSM_HET_0947	Plea cryptica sp. nov.		yes	PP595583	female	2.4	adult				Lars Hendrich	Lars Hendrich	10-Jul-2018	Germany	Brandenburg	Prignitz	Lenzen an der Elbe		53.072039	11.479256
ZSM_HET_0949	Plea cryptica sp. nov.		yes	PP595584	female	2.5	adult				Lars Hendrich	Lars Hendrich	10-Jul-2018	Germany	Brandenburg	Prignitz	Lenzen an der Elbe		53.072039	11.479256
ZSM_HET_0950	Plea cryptica sp. nov.		yes	PP595585	male	2.5	adult				Lars Hendrich	Lars Hendrich	10-Jul-2018	Germany	Brandenburg	Prignitz	Lenzen an der Elbe		53.072039	11.479256
ZSM_HET_0971	Plea cryptica sp. nov.	Paratype	yes	PP595586	female	2.7	adult				Lars Hendrich	Lars Hendrich	31-Aug-2018	Germany	Berlin	Zehlendorf	Wannsee	Pappelteich am Teltowkanal	52.397428	13.152314	shallow, exposed pond
ZSM_HET_0972	Plea cryptica sp. nov.	Paratype	yes	PP595488	female	2.3	adult				Lars Hendrich	Lars Hendrich	31-Aug-2018	Germany	Berlin	Zehlendorf	Wannsee	Pappelteich am Teltowkanal	52.397428	13.152314	shallow, exposed pond
ZSM_HET_0973	Plea cryptica sp. nov.	Paratype	yes	PP595489	female	2.3	adult				Lars Hendrich	Lars Hendrich	31-Aug-2018	Germany	Berlin	Zehlendorf	Wannsee	Pappelteich am Teltowkanal	52.397428	13.152314	shallow, exposed pond
ZSM_HET_0974	Plea cryptica sp. nov.	Paratype	yes	PP595490	female	2.2	adult				Lars Hendrich	Lars Hendrich	31-Aug-2018	Germany	Berlin	Zehlendorf	Wannsee	Pappelteich am Teltowkanal	52.397428	13.152314	shallow, exposed pond
ZSM_HET_0975	Plea cryptica sp. nov.		yes	PP595491	male	2.4	adult				Lars Hendrich	Lars Hendrich	31-Aug-2018	Germany	Berlin	Zehlendorf	Wannsee	Pappelteich am Teltowkanal	52.397428	13.152314	shallow, exposed pond
ZSM_HET_0976	Plea cryptica sp. nov.	Paratype	yes	PP595492	female	2.3	adult				Lars Hendrich	Lars Hendrich	31-Aug-2018	Germany	Berlin	Zehlendorf	Wannsee	Pappelteich am Teltowkanal	52.397428	13.152314	shallow, exposed pond
ZSM_HET_0978	Plea cryptica sp. nov.	Paratype	yes	PP595493	female	2.3	adult				Lars Hendrich	Lars Hendrich	31-Aug-2018	Germany	Berlin	Zehlendorf	Wannsee	Pappelteich am Teltowkanal	52.397428	13.152314	shallow, exposed pond
ZSM_HET_0979	Plea cryptica sp. nov.	Paratype	yes	PP595494	male	2.4	adult				Lars Hendrich	Lars Hendrich	31-Aug-2018	Germany	Berlin	Zehlendorf	Wannsee	Pappelteich am Teltowkanal	52.397428	13.152314	shallow, exposed pond
ZSM_HET_0980	Plea cryptica sp. nov.	Holotype	yes	PP595507	male	2.3	adult				Lars Hendrich	Lars Hendrich	31-Aug-2018	Germany	Berlin	Zehlendorf	Wannsee	Pappelteich am Teltowkanal	52.397428	13.152314	shallow, exposed pond
ZSM_HET_0981	Plea cryptica sp. nov.	Paratype	yes	PP595495	female	2.3	adult				Lars Hendrich	Lars Hendrich	31-Aug-2018	Germany	Berlin	Zehlendorf	Wannsee	Pappelteich am Teltowkanal	52.397428	13.152314	shallow, exposed pond
ZSM_HET_0982	Plea cryptica sp. nov.	Paratype	yes	PP595496	female	2.4	adult				Lars Hendrich	Lars Hendrich	31-Aug-2018	Germany	Berlin	Zehlendorf	Wannsee	Pappelteich am Teltowkanal	52.397428	13.152314	shallow, exposed pond
ZSM_HET_0983	Plea cryptica sp. nov.		yes	PP595497	male	2.3	adult				Lars Hendrich	Lars Hendrich	31-Aug-2018	Germany	Berlin	Zehlendorf	Wannsee	Pappelteich am Teltowkanal	52.397428	13.152314	shallow, exposed pond
ZSM_HET_0984	Plea cryptica sp. nov.	Paratype	yes	PP595498	male	2.0	adult				Lars Hendrich	Lars Hendrich	31-Aug-2018	Germany	Berlin	Zehlendorf	Wannsee	Pappelteich am Teltowkanal	52.397428	13.152314	shallow, exposed pond
ZSM_HET_0992	Plea cryptica sp. nov.		yes	PP595499	male	unknown	adult				Rolf Niedringhaus	Rolf Niedringhaus	08-Aug-2015	Greece	Central Macedonia	Chalkidiki	Sithonia	Sarti	40.094581	23.976442
ZSM_HET_0994	Plea cryptica sp. nov.		yes	PP595500	male	unknown	adult				Rolf Niedringhaus	Rolf Niedringhaus	08-Aug-2015	Greece	Central Macedonia	Chalkidiki	Sithonia	Sarti	40.094581	23.976442
ZSM_HET_0997	Plea cryptica sp. nov.		yes	PP595501	male	unknown	adult				Martin Gossner	Martin Gossner	04-Aug-2018	Germany	Saarland	St. Wendel	Nonnweiler	Otzenhausen	49.60425	6.994806
ZSM_HET_0999	Plea cryptica sp. nov.		yes	PP595502	female	unknown	adult				Martin Gossner	Martin Gossner	04-Aug-2018	Germany	Saarland	St. Wendel	Nonnweiler	Otzenhausen	49.60425	6.994806
ZSM_HET_1001	Plea cryptica sp. nov.		yes	PP595503	male	unknown	adult				Martin Gossner	Martin Gossner	04-Aug-2018	Germany	Saarland	St. Wendel	Nonnweiler	Otzenhausen	49.60425	6.994806
ZSM_HET_1004	Plea cryptica sp. nov.		yes	PP595504	male	unknown	adult				Martin Gossner	Martin Gossner	04-Aug-2018	Germany	Saarland	St. Wendel	Nonnweiler	Otzenhausen	49.60425	6.994806
ZSM_HET_1006	Plea cryptica sp. nov.		yes	PP595505	male	unknown	adult				Martin Gossner	Martin Gossner	04-Aug-2018	Germany	Saarland	St. Wendel	Nonnweiler	Otzenhausen	49.60425	6.994806
ZSM_HET_1007	Plea cryptica sp. nov.		yes	PP595506	female	unknown	adult				Martin Gossner	Martin Gossner	04-Aug-2018	Germany	Saarland	St. Wendel	Nonnweiler	Otzenhausen	49.60425	6.994806
ZSM_HET_1008	Plea cryptica sp. nov.	Paratype	yes	no	male	2.8	adult				Rolf Niedringhaus	Rolf Niedringhaus	12-Jun-2017	Switzerland	Tessin		Bolle di Magadino		46.148696	8.873741
ZSM_HET_1009	Plea cryptica sp. nov.	Paratype	yes	no	male	2.6	adult				Rolf Niedringhaus	Rolf Niedringhaus	12-Jun-2017	Switzerland	Tessin		Bolle di Magadino		46.148696	8.873741
ZSM_HET_1010	Plea cryptica sp. nov.	Paratype	yes	no	male	2.5	adult				Rolf Niedringhaus	Rolf Niedringhaus	12-Jun-2017	Switzerland	Tessin		Bolle di Magadino		46.148696	8.873741
ZSM_HET_1154	Plea cryptica sp. nov.		yes	PP595509	female	unknown	adult				Lars Hendrich	Lars Hendrich	14-Oct-2021	Germany	Sachsen-Anhalt	Wittenberg	Wartenburg	NSG Großer Streng	51.826944	12.773055	Oxbow of river Elbe
ZSM_HET_1177	Plea cryptica sp. nov.		yes	no	male	2.8	adult				Lars Hendrich	Lars Hendrich	26-Aug-2020	Germany	Brandenburg	Havelland	NE Götzer Berge		52.4475	12.728611	small, exposed pond
ZSM_HET_1189	Plea cryptica sp. nov.		yes	PP595508	female	unknown	adult				Lars Hendrich	Lars Hendrich	01-June-2020	Germany	Brandenburg	Elbe-Elster Kreis	Stechau	Sandsee	51.684167	13.458056	Sandsee
ZSM_HET_1353	Plea cryptica sp. nov.		yes	no	male	2.5	adult				Lars Hendrich	Lars Hendrich	26-Aug-2020	Germany	Brandenburg	Havelland	NE Götzer Berge		52.4475	12.728611	small, exposed pond
ZSM_HET_1354	Plea cryptica sp. nov.		yes	no	male	2.2	adult				Lars Hendrich	Lars Hendrich	26-Aug-2020	Germany	Brandenburg	Havelland	NE Götzer Berge		52.4475	12.728611	small, exposed pond
ZSM_HET_1355	Plea cryptica sp. nov.		yes	no	male	2.6	adult				Lars Hendrich	Lars Hendrich	26-Aug-2020	Germany	Brandenburg	Havelland	NE Götzer Berge		52.4475	12.728611	small, exposed pond
ZSM_HET_1356	Plea cryptica sp. nov.		yes	no	male	2.2	adult				Lars Hendrich	Lars Hendrich	26-Aug-2020	Germany	Brandenburg	Havelland	NE Götzer Berge		52.4475	12.728611	small, exposed pond
ZSM_HET_1371	Plea cryptica sp. nov.		yes	no	male	2.4	adult				M. Thiel	Lars Hendrich	14-May-2000	Romania	Siebenbürgen	Cluj	Cluj-Napoca	Visea	46.856389	23.874167
ZSM_HET_1372	Plea cryptica sp. nov.		yes	no	male	2.6	adult				M. Thiel	Lars Hendrich	14-May-2000	Romania	Siebenbürgen	Cluj	Cluj-Napoca	Visea	46.856389	23.874167
ZSM_HET_1373	Plea cryptica sp. nov.		yes	no	male	2.4	adult				M. Thiel	Lars Hendrich	14-May-2000	Romania	Siebenbürgen	Cluj	Cluj-Napoca	Visea	46.856389	23.874167
ZSM_HET_1374	Plea cryptica sp. nov.		yes	no	male	2.8	adult				M. Thiel	Lars Hendrich	14-May-2000	Romania	Siebenbürgen	Cluj	Cluj-Napoca	Visea	46.856389	23.874167
ZSM_HET_1375	Plea cryptica sp. nov.		yes	no	male	2.9	adult				M. Thiel	Lars Hendrich	14-May-2000	Romania	Siebenbürgen	Cluj	Cluj-Napoca	Visea	46.856389	23.874167
ZSM_HET_1378	Plea cryptica sp. nov.		yes	no	male	2.6	adult				E.-G. Burmeister	Lars Hendrich	13-Aug-1979	Croatia	Istria		Tinjan		45.216389	13.840278
ZSM_HET_1379	Plea cryptica sp. nov.		yes	no	male	2.6	adult				E.-G. Burmeister	Lars Hendrich	13-Aug-1979	Croatia	Istria		Tinjan		45.216389	13.840278
ZSM_HET_1380	Plea cryptica sp. nov.		yes	no	male	2.7	adult				E.-G. Burmeister	Lars Hendrich	13-Aug-1979	Croatia	Istria		Tinjan		45.216389	13.840278
ZSM_HET_1381	Plea cryptica sp. nov.		yes	no	male	2.5	adult				E.-G. Burmeister	Lars Hendrich	23-May-1972	Austria	Burgenland		Neusiedl am See	Podersdorf am See	47.854722	16.829722
ZSM_HET_1382	Plea cryptica sp. nov.		yes	no	male	2.6	adult				E.-G. Burmeister	Lars Hendrich	23-May-1972	Austria	Burgenland		Neusiedl am See	Podersdorf am See	47.854722	16.829722
ZSM_HET_1402	Plea cryptica sp. nov.	Paratype	yes	no	male	2.6	adult				Lars Hendrich	Lars Hendrich	14-Oct-2021	Germany	Sachsen-Anhalt	Wittenberg	Wartenburg	NSG Großer Streng	51.826944	12.773055	Oxbow of river Elbe
ZSM_HET_1403	Plea cryptica sp. nov.	Paratype	yes	no	male	2.4	adult				Lars Hendrich	Lars Hendrich	14-Oct-2021	Germany	Sachsen-Anhalt	Wittenberg	Wartenburg	NSG Großer Streng	51.826944	12.773055	Oxbow of river Elbe
ZSM_HET_1408	Plea cryptica sp. nov.	Paratype	yes	no	male	2.4	adult				Lars Hendrich	Lars Hendrich	14-Oct-2021	Germany	Sachsen-Anhalt	Wittenberg	Wartenburg	NSG Großer Streng	51.826944	12.773055	Oxbow of river Elbe
ZSM_HET_1409	Plea cryptica sp. nov.	Paratype	yes	no	male	2.1	adult				Lars Hendrich	Lars Hendrich	14-Oct-2021	Germany	Sachsen-Anhalt	Wittenberg	Wartenburg	NSG Großer Streng	51.826944	12.773055	Oxbow of river Elbe
ZSM_HET_1410	Plea cryptica sp. nov.	Paratype	yes	no	male	2.5	adult				Lars Hendrich	Lars Hendrich	14-Oct-2021	Germany	Sachsen-Anhalt	Wittenberg	Wartenburg	NSG Großer Streng	51.826944	12.773055	Oxbow of river Elbe
ZSM_HET_1411	Plea cryptica sp. nov.	Paratype	yes	no	male	2.3	adult				Lars Hendrich	Lars Hendrich	14-Oct-2021	Germany	Sachsen-Anhalt	Wittenberg	Wartenburg	NSG Großer Streng	51.826944	12.773055	Oxbow of river Elbe
ZSM_HET_1413	Plea cryptica sp. nov.	Paratype	yes	no	male	2.5	adult				Lars Hendrich	Lars Hendrich	14-Oct-2021	Germany	Sachsen-Anhalt	Wittenberg	Wartenburg	NSG Großer Streng	51.826944	12.773055	Oxbow of river Elbe
ZSM_HET_1414	Plea cryptica sp. nov.	Paratype	yes	no	male	2.4	adult				Lars Hendrich	Lars Hendrich	14-Oct-2021	Germany	Sachsen-Anhalt	Wittenberg	Wartenburg	NSG Großer Streng	51.826944	12.773055	Oxbow of river Elbe
ZSM_HET_1416	Plea cryptica sp. nov.	Paratype	yes	no	male	2.4	adult				Lars Hendrich	Lars Hendrich	14-Oct-2021	Germany	Sachsen-Anhalt	Wittenberg	Wartenburg	NSG Großer Streng	51.826944	12.773055	Oxbow of river Elbe
ZSM_HET_1421	Plea cryptica sp. nov.	Paratype	yes	no	male	2.1	adult				Lars Hendrich	Lars Hendrich	14-Oct-2021	Germany	Sachsen-Anhalt	Wittenberg	Wartenburg	NSG Großer Streng	51.826944	12.773055	Oxbow of river Elbe
ZSM_HET_1422	Plea cryptica sp. nov.	Paratype	yes	no	male	2.3	adult				Lars Hendrich	Lars Hendrich	14-Oct-2021	Germany	Sachsen-Anhalt	Wittenberg	Wartenburg	NSG Großer Streng	51.826944	12.773055	Oxbow of river Elbe
ZSM_HET_1423	Plea cryptica sp. nov.	Paratype	yes	no	male	2.3	adult				Lars Hendrich	Lars Hendrich	14-Oct-2021	Germany	Sachsen-Anhalt	Wittenberg	Wartenburg	NSG Großer Streng	51.826944	12.773055	Oxbow of river Elbe
ZSM_HET_1424	Plea cryptica sp. nov.	Paratype	yes	no	male	2.3	adult				Lars Hendrich	Lars Hendrich	14-Oct-2021	Germany	Sachsen-Anhalt	Wittenberg	Wartenburg	NSG Großer Streng	51.826944	12.773055	Oxbow of river Elbe
ZSM_HET_1425	Plea cryptica sp. nov.	Paratype	yes	no	male	2.5	adult				Lars Hendrich	Lars Hendrich	14-Oct-2021	Germany	Sachsen-Anhalt	Wittenberg	Wartenburg	NSG Großer Streng	51.826944	12.773055	Oxbow of river Elbe
ZSM_HET_1428	Plea cryptica sp. nov.	Paratype	yes	no	male	2.5	adult				Lars Hendrich	Lars Hendrich	14-Oct-2021	Germany	Sachsen-Anhalt	Wittenberg	Wartenburg	NSG Großer Streng	51.826944	12.773055	Oxbow of river Elbe
ZSM_HET_1429	Plea cryptica sp. nov.	Paratype	yes	no	male	2.5	adult				Lars Hendrich	Lars Hendrich	14-Oct-2021	Germany	Sachsen-Anhalt	Wittenberg	Wartenburg	NSG Großer Streng	51.826944	12.773055	Oxbow of river Elbe
ZSM_HET_1431	Plea cryptica sp. nov.	Paratype	yes	no	male	2.5	adult				Lars Hendrich	Lars Hendrich	14-Oct-2021	Germany	Sachsen-Anhalt	Wittenberg	Wartenburg	NSG Großer Streng	51.826944	12.773055	Oxbow of river Elbe
ZSM_HET_1432	Plea cryptica sp. nov.	Paratype	yes	no	male	2.2	adult				Lars Hendrich	Lars Hendrich	14-Oct-2021	Germany	Sachsen-Anhalt	Wittenberg	Wartenburg	NSG Großer Streng	51.826944	12.773055	Oxbow of river Elbe
ZSM_HET_1433	Plea cryptica sp. nov.	Paratype	yes	no	male	2.6	adult				Lars Hendrich	Lars Hendrich	14-Oct-2021	Germany	Sachsen-Anhalt	Wittenberg	Wartenburg	NSG Großer Streng	51.826944	12.773055	Oxbow of river Elbe
ZSM_HET_1434	Plea cryptica sp. nov.	Paratype	yes	no	male	2.1	adult				Lars Hendrich	Lars Hendrich	14-Oct-2021	Germany	Sachsen-Anhalt	Wittenberg	Wartenburg	NSG Großer Streng	51.826944	12.773055	Oxbow of river Elbe
ZSM_HET_1435	Plea cryptica sp. nov.	Paratype	yes	no	male	2.4	adult				Lars Hendrich	Lars Hendrich	14-Oct-2021	Germany	Sachsen-Anhalt	Wittenberg	Wartenburg	NSG Großer Streng	51.826944	12.773055	Oxbow of river Elbe
ZSM_HET_1436	Plea cryptica sp. nov.	Paratype	yes	no	male	2.5	adult				Lars Hendrich	Lars Hendrich	14-Oct-2021	Germany	Sachsen-Anhalt	Wittenberg	Wartenburg	NSG Großer Streng	51.826944	12.773055	Oxbow of river Elbe
ZSM_HET_1441	Plea cryptica sp. nov.	Paratype	yes	no	male	2.5	adult				Lars Hendrich	Lars Hendrich	14-Oct-2021	Germany	Sachsen-Anhalt	Wittenberg	Wartenburg	NSG Großer Streng	51.826944	12.773055	Oxbow of river Elbe
ZSM_HET_1442	Plea cryptica sp. nov.	Paratype	yes	no	male	2.3	adult				Lars Hendrich	Lars Hendrich	14-Oct-2021	Germany	Sachsen-Anhalt	Wittenberg	Wartenburg	NSG Großer Streng	51.826944	12.773055	Oxbow of river Elbe
ZSM_HET_1443	Plea cryptica sp. nov.	Paratype	yes	no	male	2.3	adult				Lars Hendrich	Lars Hendrich	14-Oct-2021	Germany	Sachsen-Anhalt	Wittenberg	Wartenburg	NSG Großer Streng	51.826944	12.773055	Oxbow of river Elbe
ZSM_HET_1444	Plea cryptica sp. nov.	Paratype	yes	no	male	2.0	adult				Lars Hendrich	Lars Hendrich	14-Oct-2021	Germany	Sachsen-Anhalt	Wittenberg	Wartenburg	NSG Großer Streng	51.826944	12.773055	Oxbow of river Elbe
ZSM_HET_1449	Plea cryptica sp. nov.	Paratype	no	no	male	2.4	adult				Lars Hendrich	Lars Hendrich	14-Oct-2021	Germany	Sachsen-Anhalt	Wittenberg	Wartenburg	NSG Großer Streng	51.826944	12.773055	Oxbow of river Elbe
ZSM_HET_1451	Plea cryptica sp. nov.	Paratype	no	no	male	2.1	adult				Lars Hendrich	Lars Hendrich	14-Oct-2021	Germany	Sachsen-Anhalt	Wittenberg	Wartenburg	NSG Großer Streng	51.826944	12.773055	Oxbow of river Elbe
ZSM_HET_1455	Plea cryptica sp. nov.	Paratype	no	no	male	2.2	adult				Lars Hendrich	Lars Hendrich	14-Oct-2021	Germany	Sachsen-Anhalt	Wittenberg	Wartenburg	NSG Großer Streng	51.826944	12.773055	Oxbow of river Elbe
ZSM_HET_1456	Plea cryptica sp. nov.	Paratype	no	no	male	2.4	adult				Lars Hendrich	Lars Hendrich	14-Oct-2021	Germany	Sachsen-Anhalt	Wittenberg	Wartenburg	NSG Großer Streng	51.826944	12.773055	Oxbow of river Elbe
ZSM_HET_1457	Plea cryptica sp. nov.	Paratype	yes	no	male	2.4	adult				Lars Hendrich	Lars Hendrich	14-Oct-2021	Germany	Sachsen-Anhalt	Wittenberg	Wartenburg	NSG Großer Streng	51.826944	12.773055	Oxbow of river Elbe
ZSM_HET_1458	Plea cryptica sp. nov.	Paratype	yes	no	male	2.2	adult				Lars Hendrich	Lars Hendrich	14-Oct-2021	Germany	Sachsen-Anhalt	Wittenberg	Wartenburg	NSG Großer Streng	51.826944	12.773055	Oxbow of river Elbe
ZSM_HET_1459	Plea cryptica sp. nov.	Paratype	yes	no	male	2.1	adult				Lars Hendrich	Lars Hendrich	14-Oct-2021	Germany	Sachsen-Anhalt	Wittenberg	Wartenburg	NSG Großer Streng	51.826944	12.773055	Oxbow of river Elbe
ZSM_HET_1460	Plea cryptica sp. nov.	Paratype	yes	no	male	2.0	adult				Lars Hendrich	Lars Hendrich	14-Oct-2021	Germany	Sachsen-Anhalt	Wittenberg	Wartenburg	NSG Großer Streng	51.826944	12.773055	Oxbow of river Elbe
ZSM_HET_1461	Plea cryptica sp. nov.	Paratype	yes	no	male	2.1	adult				Lars Hendrich	Lars Hendrich	14-Oct-2021	Germany	Sachsen-Anhalt	Wittenberg	Wartenburg	NSG Großer Streng	51.826944	12.773055	Oxbow of river Elbe
ZSM_HET_1464	Plea cryptica sp. nov.	Paratype	yes	no	male	2.5	adult				Lars Hendrich	Lars Hendrich	14-Oct-2021	Germany	Sachsen-Anhalt	Wittenberg	Wartenburg	NSG Großer Streng	51.826944	12.773055	Oxbow of river Elbe
ZSM_HET_1466	Plea cryptica sp. nov.	Paratype	yes	no	male	2.0	adult				Lars Hendrich	Lars Hendrich	14-Oct-2021	Germany	Sachsen-Anhalt	Wittenberg	Wartenburg	NSG Großer Streng	51.826944	12.773055	Oxbow of river Elbe
ZSM_HET_1470	Plea cryptica sp. nov.	Paratype	yes	no	male	2.3	adult				Lars Hendrich	Lars Hendrich	14-Oct-2021	Germany	Sachsen-Anhalt	Wittenberg	Wartenburg	NSG Großer Streng	51.826944	12.773055	Oxbow of river Elbe
ZSM_HET_1471	Plea cryptica sp. nov.	Paratype	yes	no	male	2.3	adult				Lars Hendrich	Lars Hendrich	14-Oct-2021	Germany	Sachsen-Anhalt	Wittenberg	Wartenburg	NSG Großer Streng	51.826944	12.773055	Oxbow of river Elbe
ZSM_HET_1472	Plea cryptica sp. nov.	Paratype	yes	no	male	2.3	adult				Lars Hendrich	Lars Hendrich	14-Oct-2021	Germany	Sachsen-Anhalt	Wittenberg	Wartenburg	NSG Großer Streng	51.826944	12.773055	Oxbow of river Elbe
ZSM_HET_1474	Plea cryptica sp. nov.	Paratype	yes	no	male	2.1	adult				Lars Hendrich	Lars Hendrich	14-Oct-2021	Germany	Sachsen-Anhalt	Wittenberg	Wartenburg	NSG Großer Streng	51.826944	12.773055	Oxbow of river Elbe
ZSM_HET_1475	Plea cryptica sp. nov.	Paratype	yes	no	male	2.1	adult				Lars Hendrich	Lars Hendrich	14-Oct-2021	Germany	Sachsen-Anhalt	Wittenberg	Wartenburg	NSG Großer Streng	51.826944	12.773055	Oxbow of river Elbe
ZSM_HET_1477	Plea cryptica sp. nov.	Paratype	yes	no	male	2.2	adult				Lars Hendrich	Lars Hendrich	14-Oct-2021	Germany	Sachsen-Anhalt	Wittenberg	Wartenburg	NSG Großer Streng	51.826944	12.773055	Oxbow of river Elbe
ZSM_HET_1478	Plea cryptica sp. nov.	Paratype	yes	no	male	2.0	adult				Lars Hendrich	Lars Hendrich	14-Oct-2021	Germany	Sachsen-Anhalt	Wittenberg	Wartenburg	NSG Großer Streng	51.826944	12.773055	Oxbow of river Elbe
ZSM_HET_1479	Plea cryptica sp. nov.	Paratype	yes	no	male	2.5	adult				Lars Hendrich	Lars Hendrich	14-Oct-2021	Germany	Sachsen-Anhalt	Wittenberg	Wartenburg	NSG Großer Streng	51.826944	12.773055	Oxbow of river Elbe
ZSM_HET_1481	Plea cryptica sp. nov.	Paratype	yes	no	male	2.3	adult				Lars Hendrich	Lars Hendrich	14-Oct-2021	Germany	Sachsen-Anhalt	Wittenberg	Wartenburg	NSG Großer Streng	51.826944	12.773055	Oxbow of river Elbe
ZSM_HET_1486	Plea cryptica sp. nov.	Paratype	yes	no	male	2.5	adult				Lars Hendrich	Lars Hendrich	14-Oct-2021	Germany	Sachsen-Anhalt	Wittenberg	Wartenburg	NSG Großer Streng	51.826944	12.773055	Oxbow of river Elbe
ZSM_HET_1487	Plea cryptica sp. nov.	Paratype	yes	no	male	2.1	adult				Lars Hendrich	Lars Hendrich	14-Oct-2021	Germany	Sachsen-Anhalt	Wittenberg	Wartenburg	NSG Großer Streng	51.826944	12.773055	Oxbow of river Elbe
ZSM_HET_1495	Plea cryptica sp. nov.	Paratype	yes	no	male	2.5	adult				Lars Hendrich	Lars Hendrich	14-Oct-2021	Germany	Sachsen-Anhalt	Wittenberg	Wartenburg	NSG Großer Streng	51.826944	12.773055	Oxbow of river Elbe
ZSM_HET_1496	Plea cryptica sp. nov.	Paratype	yes	no	male	2.6	adult				Lars Hendrich	Lars Hendrich	14-Oct-2021	Germany	Sachsen-Anhalt	Wittenberg	Wartenburg	NSG Großer Streng	53.072039	11.479256	Oxbow of river Elbe
ZSM_HET_1497	Plea cryptica sp. nov.	Paratype	yes	no	male	2.1	adult				Lars Hendrich	Lars Hendrich	14-Oct-2021	Germany	Sachsen-Anhalt	Wittenberg	Wartenburg	NSG Großer Streng	51.826944	12.773055	Oxbow of river Elbe
ZSM_HET_1500	Plea cryptica sp. nov.	Paratype	yes	no	male	2.0	adult				Lars Hendrich	Lars Hendrich	14-Oct-2021	Germany	Sachsen-Anhalt	Wittenberg	Wartenburg	NSG Großer Streng	51.826944	12.773055	Oxbow of river Elbe
ZSM_HET_1501	Plea cryptica sp. nov.	Paratype	yes	no	male	2.3	adult				Lars Hendrich	Lars Hendrich	14-Oct-2021	Germany	Sachsen-Anhalt	Wittenberg	Wartenburg	NSG Großer Streng	51.826944	12.773055	Oxbow of river Elbe
ZSM_HET_1503	Plea cryptica sp. nov.	Paratype	yes	no	male	2.6	adult				unknown	Lars Hendrich	07-Jun-2023	Greece	Corfu	Parelion	Ropa River east of Ermones		39.613611	19.793611	Eutrophic River
ZSM_HET_0202	Plea minutissima minutissima		no	PP595433	unknown	unknown	adult				Rolf Niedringhaus	Rolf Niedringhaus	28-Aug-2014	Germany	Lower Saxony	Emsland	Lingen		52.519433	7.322578
ZSM_HET_0204	Plea minutissima minutissima		no	PP595434	unknown	unknown	adult				Rolf Niedringhaus	Rolf Niedringhaus	28-Aug-2014	Germany	Lower Saxony	Emsland	Lingen		52.519433	7.322578
ZSM_HET_0205	Plea minutissima minutissima		no	PP595439	unknown	unknown	adult				Rolf Niedringhaus	Rolf Niedringhaus	28-Aug-2014	Germany	Lower Saxony	Emsland	Lingen		52.519433	7.322578
ZSM_HET_0207	Plea minutissima minutissima		no	PP595413	unknown	unknown	adult				Rolf Niedringhaus	Rolf Niedringhaus	28-Aug-2014	Germany	Lower Saxony	Emsland	Lingen		52.519433	7.322578
ZSM_HET_0208	Plea minutissima minutissima		no	PP595435	unknown	unknown	adult				Rolf Niedringhaus	Rolf Niedringhaus	28-Aug-2014	Germany	Lower Saxony	Emsland	Lingen		52.519433	7.322578
ZSM_HET_0209	Plea minutissima minutissima		no	PP595414	unknown	unknown	adult				Rolf Niedringhaus	Rolf Niedringhaus	28-Aug-2014	Germany	Lower Saxony	Emsland	Lingen		52.519433	7.322578
ZSM_HET_0213	Plea minutissima minutissima		no	PP595438	unknown	unknown	adult				Rolf Niedringhaus	Rolf Niedringhaus	28-Aug-2014	Germany	Lower Saxony	Emsland	Lingen		52.519433	7.322578
ZSM_HET_0365	Plea minutissima minutissima		no	PP595436	unknown	unknown	adult				Nadine Lange	Nadine Lange	15-Aug-2015	Germany	Lower Saxony	Norderney			53.71515	7.227369
ZSM_HET_0366	Plea minutissima minutissima		no	PP595437	unknown	unknown	adult				Nadine Lange	Nadine Lange	15-Aug-2015	Germany	Lower Saxony	Norderney			53.71515	7.227369
ZSM_HET_0367	Plea minutissima minutissima		no	PP595429	unknown	unknown	adult				Nadine Lange	Nadine Lange	15-Aug-2015	Germany	Lower Saxony	Norderney			53.71515	7.227369
ZSM_HET_0369	Plea minutissima minutissima		no	PP595442	unknown	unknown	adult		PP595589		Nadine Lange	Nadine Lange	15-Aug-2015	Germany	Lower Saxony	Norderney			53.71515	7.227369
ZSM_HET_0731	Plea minutissima minutissima		yes	PP595430	female	2.7	adult				Rolf Niedringhaus	Michael Raupach	14-Sep-2016	Germany	Lower Saxony	Schwanewede	Harrier Sand		53.309271	8.499151
ZSM_HET_0732	Plea minutissima minutissima		yes	PP595458	female	2.5	adult				Rolf Niedringhaus	Michael Raupach	14-Sep-2016	Germany	Lower Saxony	Schwanewede	Harrier Sand		53.309271	8.499151
ZSM_HET_0733	Plea minutissima minutissima		yes	PP595431	male	2.3	adult				Rolf Niedringhaus	Michael Raupach	14-Sep-2016	Germany	Lower Saxony	Schwanewede	Harrier Sand		53.309271	8.499151
ZSM_HET_0734	Plea minutissima minutissima		yes	PP595460	male	2.3	adult				Rolf Niedringhaus	Michael Raupach	14-Sep-2016	Germany	Lower Saxony	Schwanewede	Harrier Sand		53.309271	8.499151
ZSM_HET_0735	Plea minutissima minutissima		yes	PP595462	female	2.6	adult				Rolf Niedringhaus	Michael Raupach	14-Sep-2016	Germany	Lower Saxony	Schwanewede	Harrier Sand		53.309271	8.499151
ZSM_HET_0736	Plea minutissima minutissima		yes	PP595463	male	2.4	adult				Rolf Niedringhaus	Michael Raupach	14-Sep-2016	Germany	Lower Saxony	Schwanewede	Harrier Sand		53.309271	8.499151
ZSM_HET_0737	Plea minutissima minutissima		yes	PP595464	female	2.5	adult				Rolf Niedringhaus	Michael Raupach	14-Sep-2016	Germany	Lower Saxony	Schwanewede	Harrier Sand		53.309271	8.499151
ZSM_HET_0738	Plea minutissima minutissima		yes	PP595465	female	2.5	adult				Rolf Niedringhaus	Michael Raupach	14-Sep-2016	Germany	Lower Saxony	Schwanewede	Harrier Sand		53.309271	8.499151
ZSM_HET_0739	Plea minutissima minutissima		yes	PP595466	male	2.3	adult				Rolf Niedringhaus	Michael Raupach	14-Sep-2016	Germany	Lower Saxony	Schwanewede	Harrier Sand		53.309271	8.499151
ZSM_HET_0756	Plea minutissima minutissima		no	PP595440	unknown	unknown	adult				Rolf Niedringhaus	Rolf Niedringhaus	03-Apr-2017	Germany	North Rhine-Westphalia	Tecklenburger Land	Recke	Heiliges Meer	52.351944	7.383611
ZSM_HET_0758	Plea minutissima minutissima		yes	no	male	2.3	adult				Rolf Niedringhaus	Rolf Niedringhaus	03-Apr-2017	Germany	North Rhine-Westphalia	Landkreis Steinfurt	Recke	Heiliges Meer	52.351944	7.383611
ZSM_HET_0761	Plea minutissima minutissima		no	PP595441	unknown	2.5	adult				Rolf Niedringhaus	Rolf Niedringhaus	03-Apr-2017	Germany	North Rhine-Westphalia	Tecklenburger Land	Recke	Heiliges Meer	52.351944	7.383611
ZSM_HET_0771	Plea minutissima minutissima		yes	PP595457	male	unknown	adult				Rolf Niedringhaus	Rolf Niedringhaus	03-Jun-2016	Germany	Lower Saxony	Ammerland	Jaderberg		53.334533	8.185283
ZSM_HET_0819	Plea minutissima minutissima		yes	PP595553	male	2.2	adult				Nadine Lange	Nadine Lange	21-May-2017	Germany	Lower Saxony	Ammerland	Jaderberg		53.335093	8.181291
ZSM_HET_0820	Plea minutissima minutissima		yes	PP595444	male	2.2	adult	PP405075	PP595590	PP595587	Nadine Lange	Nadine Lange	21-May-2017	Germany	Lower Saxony	Ammerland	Jaderberg		53.335093	8.181291
ZSM_HET_0824	Plea minutissima minutissima		yes	PP595446	female	2.3	adult				Nadine Lange	Nadine Lange	21-May-2017	Germany	Lower Saxony	Ammerland	Jaderberg		53.335093	8.181291
ZSM_HET_0827	Plea minutissima minutissima		yes	PP595459	unknown	2.3	adult				Nadine Lange	Nadine Lange	21-May-2017	Germany	Lower Saxony	Ammerland	Jaderberg		53.335093	8.181291
ZSM_HET_0830	Plea minutissima minutissima		yes	PP595461	female	2.3	adult				Nadine Lange	Nadine Lange	21-May-2017	Germany	Lower Saxony	Ammerland	Jaderberg		53.335093	8.181291
ZSM_HET_0840	Plea minutissima minutissima		yes	PP595471	male	2.1	adult				Lars Hendrich	Lars Hendrich	09-Jun-2017	Belgium	Corsendonk		Tikkebroeken		51.4841667	5.218056
ZSM_HET_0841	Plea minutissima minutissima		yes	PP595473	male	2.1	adult				Lars Hendrich	Lars Hendrich	09-Jun-2017	Belgium	Corsendonk		Tikkebroeken		51.4841667	5.218056
ZSM_HET_0842	Plea minutissima minutissima		yes	PP595474	male	2.5	adult				Lars Hendrich	Lars Hendrich	09-Jun-2017	Belgium	Corsendonk		Tikkebroeken		51.4841667	5.218056
ZSM_HET_0844	Plea minutissima minutissima		yes	PP595475	female	2.6	adult				Lars Hendrich	Lars Hendrich	09-Jun-2017	Belgium	East Flanders	Sint-Niklaas	Beveren		51.4377778	4.386389
ZSM_HET_0845	Plea minutissima minutissima		yes	PP595477	female	2.5	adult				Lars Hendrich	Lars Hendrich	09-Jun-2017	Belgium	East Flanders	Sint-Niklaas	Beveren		51.4377778	4.386389
ZSM_HET_0846	Plea minutissima minutissima		yes	PP595478	female	2.6	adult				Lars Hendrich	Lars Hendrich	09-Jun-2017	Belgium	East Flanders	Sint-Niklaas	Beveren		51.4377778	4.386389
ZSM_HET_0847	Plea minutissima minutissima		yes	PP595486	male	2.5	adult				Lars Hendrich	Lars Hendrich	09-Jun-2017	Belgium	East Flanders	Sint-Niklaas	Beveren		51.4377778	4.386389
ZSM_HET_0848	Plea minutissima minutissima		yes	PP595409	female	2.5	adult				Lars Hendrich	Lars Hendrich	09-Jun-2017	Belgium	East Flanders	Sint-Niklaas	Beveren		51.4377778	4.386389
ZSM_HET_0849	Plea minutissima minutissima		yes	PP595410	female	2.6	adult				Lars Hendrich	Lars Hendrich	09-Jun-2017	Belgium	East Flanders	Sint-Niklaas	Beveren		51.4377778	4.386389
ZSM_HET_0850	Plea minutissima minutissima		yes	PP595411	male	2.4	adult				Lars Hendrich	Lars Hendrich	09-Jun-2017	Belgium	East Flanders	Sint-Niklaas	Beveren		51.4377778	4.386389
ZSM_HET_0851	Plea minutissima minutissima		no	PP595412	unknown	unknown	adult				Lars Hendrich	Lars Hendrich	09-Jun-2017	Belgium	East Flanders	Sint-Niklaas	Beveren		51.4377778	4.386389
ZSM_HET_0859	Plea minutissima minutissima		yes	no	male	2.6	adult				Carlos Montes	Carlos Montes	26-Jun-1977	Spain	Andalusia		Huelva		37.25	-6.95
ZSM_HET_0860	Plea minutissima minutissima		yes	no	male	2.5	adult				Carlos Montes	Carlos Montes	26-Jun-1977	Spain	Andalusia		Huelva		37.25	-6.95
ZSM_HET_0861	Plea minutissima minutissima		yes	no	male	2.5	adult				Carlos Montes	Carlos Montes	26-Jun-1977	Spain	Andalusia		Huelva		37.25	-6.95
ZSM_HET_0863	Plea minutissima minutissima		yes	no	male	2.4	adult				Carlos Montes	Carlos Montes	26-Jun-1977	Spain	Andalusia		Huelva		37.25	-6.95
ZSM_HET_0864	Plea minutissima minutissima		yes	no	male	2.4	adult				Carlos Montes	Carlos Montes	26-Jun-1977	Spain	Andalusia		Huelva		37.25	-6.95
ZSM_HET_0878	Plea minutissima minutissima		yes	no	male	2.3	adult				Carlos Montes	Carlos Montes	01-Aug-1983	Spain	Balearic Islands		Menorca		39.970556	4.081667
ZSM_HET_0879	Plea minutissima minutissima		yes	no	male	2.3	adult				Carlos Montes	Carlos Montes	01-Aug-1983	Spain	Balearic Islands		Menorca		39.970556	4.081667
ZSM_HET_0880	Plea minutissima minutissima		yes	no	male	2.3	adult				Rolf Niedringhaus	Rolf Niedringhaus	13-Aug-2012	Germany	North Rhine-Westphalia	Münsterland	Münster		51.962944	7.628694
ZSM_HET_0881	Plea minutissima minutissima		yes	PP595415	male	2.4	adult				Lars Hendrich	Lars Hendrich	08-Jun-2017	Belgium	East Flanders	Sint-Niklaas	Beveren		51.4377778	4.386389
ZSM_HET_0882	Plea minutissima minutissima		yes	PP595416	female	2.5	adult				Lars Hendrich	Lars Hendrich	08-Jun-2017	Belgium	East Flanders	Sint-Niklaas	Beveren		51.4377778	4.386389
ZSM_HET_0883	Plea minutissima minutissima		yes	PP595417	female	2.5	adult				Lars Hendrich	Lars Hendrich	08-Jun-2017	Belgium	East Flanders	Sint-Niklaas	Beveren		51.4377778	4.386389
ZSM_HET_0884	Plea minutissima minutissima		yes	PP595418	male	2.3	adult				Lars Hendrich	Lars Hendrich	08-Jun-2017	Belgium	East Flanders	Sint-Niklaas	Beveren		51.4377778	4.386389
ZSM_HET_0885	Plea minutissima minutissima		yes	PP595419	male	2.5	adult				Lars Hendrich	Lars Hendrich	08-Jun-2017	Belgium	East Flanders	Sint-Niklaas	Beveren		51.4377778	4.386389
ZSM_HET_0886	Plea minutissima minutissima		yes	PP595420	female	2.6	adult				Lars Hendrich	Lars Hendrich	08-Jun-2017	Belgium	East Flanders	Sint-Niklaas	Beveren		51.4377778	4.386389
ZSM_HET_0887	Plea minutissima minutissima		yes	PP595421	female	2.6	adult				Lars Hendrich	Lars Hendrich	08-Jun-2017	Belgium	East Flanders	Sint-Niklaas	Beveren		51.4377778	4.386389
ZSM_HET_0888	Plea minutissima minutissima		yes	PP595422	male	2.4	adult				Lars Hendrich	Lars Hendrich	08-Jun-2017	Belgium	East Flanders	Sint-Niklaas	Beveren		51.4377778	4.386389
ZSM_HET_0889	Plea minutissima minutissima		no	PP595423	unknown	unknown	adult				Lars Hendrich	Lars Hendrich	08-Jun-2017	Belgium	East Flanders	Sint-Niklaas	Beveren		51.4377778	4.386389
ZSM_HET_0890	Plea minutissima minutissima		no	PP595424	unknown	unknown	adult				Mark Telfer	Mark Telfer	15-Aug-2016	England	Essex	Castle Point	Canvey Island		51.517222	0.578333
ZSM_HET_0891	Plea minutissima minutissima		no	PP595425	unknown	unknown	adult				Mark Telfer	Mark Telfer	15-Aug-2016	England	Essex	Castle Point	Canvey Island		51.517222	0.578333
ZSM_HET_0895	Plea minutissima minutissima		yes	PP595426	male	unknown	adult				Lars Hendrich	Lars Hendrich	08-Jun-2017	Belgium	East Flanders	Sint-Niklaas	Beveren		51.4377778	4.386389
ZSM_HET_0896	Plea minutissima minutissima		yes	PP595427	male	unknown	adult				Lars Hendrich	Lars Hendrich	08-Jun-2017	Belgium	East Flanders	Sint-Niklaas	Beveren		51.4377778	4.386389
ZSM_HET_0897	Plea minutissima minutissima		no	PP595428	unknown	unknown	adult				Lars Hendrich	Lars Hendrich	08-Jun-2017	Belgium	East Flanders	Sint-Niklaas	Beveren		51.4377778	4.386389
ZSM_HET_0910	Plea minutissima minutissima		yes	no	male	2.3	adult				Carlos Montes	Carlos Montes	01-Aug-1983	Spain	Balearic Islands		Menorca		39.970556	4.081667
ZSM_HET_0911	Plea minutissima minutissima		yes	no	male	2.3	adult				Carlos Montes	Carlos Montes	01-Aug-1983	Spain	Balearic Islands		Menorca		39.970556	4.081667
ZSM_HET_0914	Plea minutissima minutissima		yes	PP595432	female	2.5	adult				Lars Hendrich	Lars Hendrich	08-Jun-2017	Belgium	East Flanders	Sint-Niklaas	Beveren		51.4377778	4.386389
ZSM_HET_0953	Plea minutissima minutissima		yes	PP595447	female	2.7	adult				unknown	Lars Hendrich	22-Aug-2018	France	Corse	Ficorse	Lecci	Cala Rossa	41.624722	9.335	eutrophic ditch
ZSM_HET_0956	Plea minutissima minutissima		yes	PP595448	unknown	2.5	adult				unknown	Lars Hendrich	22-Aug-2018	France	Corse	Ficorse	Lecci	Cala Rossa	41.624722	9.335	eutrophic ditch
ZSM_HET_0957	Plea minutissima minutissima		yes	PP595449	unknown	2.6	adult				unknown	Lars Hendrich	22-Aug-2018	France	Corse	Ficorse	Lecci	Cala Rossa	41.624722	9.335	eutrophic ditch
ZSM_HET_0958	Plea minutissima minutissima		yes	PP595450	unknown	2.8	adult				unknown	Lars Hendrich	18-Aug-2018	France	Corse	Ficorse	Lecci	River L' Oso	41.633056	9.328888	eutrophic side pools
ZSM_HET_0959	Plea minutissima minutissima		yes	PP595451	unknown	2.6	adult				unknown	Lars Hendrich	18-Aug-2018	France	Corse	Ficorse	Lecci	River L' Oso	41.633056	9.328888	eutrophic side pools
ZSM_HET_0960	Plea minutissima minutissima		yes	PP595452	unknown	2.8	adult				unknown	Lars Hendrich	18-Aug-2018	France	Corse	Ficorse	Lecci	River L' Oso	41.633056	9.328888	eutrophic side pools
ZSM_HET_0961	Plea minutissima minutissima		yes	PP595453	female	2.7	adult				unknown	Lars Hendrich	18-Aug-2018	France	Corse	Ficorse	Lecci	River L' Oso	41.633056	9.328888	eutrophic side pools
ZSM_HET_0964	Plea minutissima minutissima		yes	PP595454	unknown	2.7	adult				unknown	Lars Hendrich	18-Aug-2018	France	Corse	Ficorse	Lecci	River L' Oso	41.633056	9.328888	eutrophic side pools
ZSM_HET_0965	Plea minutissima minutissima		yes	PP595455	unknown	2.6	adult				unknown	Lars Hendrich	18-Aug-2018	France	Corse	Ficorse	Lecci	River L' Oso	41.633056	9.328888	eutrophic side pools
ZSM_HET_0966	Plea minutissima minutissima		yes	PP595456	male	2.6	adult				unknown	Lars Hendrich	18-Aug-2018	France	Corse	Ficorse	Lecci	River L' Oso	41.633056	9.328888	eutrophic side pools
ZSM_HET_0998	Plea minutissima minutissima		yes	PP595472	unknown	unknown	adult				Martin Gossner	Martin Gossner	04-Aug-2018	Germany	Saarland	St. Wendel	Nonnweiler	Otzenhausen	49.60425	6.994806
ZSM_HET_1005	Plea minutissima minutissima		yes	PP595476	unknown	unknown	adult				Martin Gossner	Martin Gossner	04-Aug-2018	Germany	Saarland	St. Wendel	Nonnweiler	Otzenhausen	49.60425	6.994806
ZSM_HET_1013	Plea minutissima minutissima		yes	PP595479	unknown	unknown	adult				Rolf Niedringhaus	Rolf Niedringhaus	04-Aug-2016	Germany	Lower Saxony	Ammerland		Norderbäke	53.214614	7.793289
ZSM_HET_1014	Plea minutissima minutissima		yes	PP595480	unknown	unknown	adult				Rolf Niedringhaus	Rolf Niedringhaus	04-Aug-2016	Germany	Lower Saxony	Ammerland		Norderbäke	53.214614	7.793289
ZSM_HET_1036	Plea minutissima minutissima		yes	PP595481	unknown	unknown	adult				Rolf Niedringhaus	Rolf Niedringhaus	16-Jun-2018	Germany	Lower Saxony	Norderney			53.71515	7.227369	pond
ZSM_HET_1037	Plea minutissima minutissima		yes	PP595482	unknown	unknown	adult				Rolf Niedringhaus	Rolf Niedringhaus	16-Jun-2018	Germany	Lower Saxony	Norderney			53.71515	7.227369	pond
ZSM_HET_1038	Plea minutissima minutissima		yes	PP595483	unknown	unknown	adult				Rolf Niedringhaus	Rolf Niedringhaus	16-Jun-2018	Germany	Lower Saxony	Norderney			53.71515	7.227369	pond
ZSM_HET_1040	Plea minutissima minutissima		yes	PP595484	unknown	unknown	adult				Rolf Niedringhaus	Rolf Niedringhaus	16-Jun-2018	Germany	Lower Saxony	Norderney			53.71515	7.227369	pond
ZSM_HET_1042	Plea minutissima minutissima		yes	PP595485	unknown	unknown	adult				Rolf Niedringhaus	Rolf Niedringhaus	16-Jun-2018	Germany	Lower Saxony	Norderney			53.71515	7.227369	pond
ZSM_HET_1043	Plea minutissima minutissima		yes	PP595487	unknown	unknown	adult				Rolf Niedringhaus	Rolf Niedringhaus	16-Jun-2018	Germany	Lower Saxony	Norderney			53.71515	7.227369	pond
ZSM_HET_1117	Plea minutissima minutissima		yes	no	male	2.1	adult				Pavel Kment	Michael Raupach	16-May-2005	Turkey	Sivas	Sivas	Demiryurt	Tödürge Gölü	39.875278	37.610556	Lake
ZSM_HET_1121	Plea minutissima minutissima		yes	no	male	2.0	adult				Aguilera Hernando & I. Ribera	Michael Raupach	11-Apr-2007	Morocco	Ifrane		Fez		33.575833	-4.9775	Lake
ZSM_HET_1127	Plea minutissima minutissima		yes	no	male	2.1	adult				M. Kalashian	Michael Raupach	19-Jun-2007	Armenia	Tavush		Zovk		40.068611	45.000556
ZSM_HET_1132	Plea minutissima minutissima		yes	no	male	2.0	adult				I. Ribera & A. Cieslak	Michael Raupach	24-Oct-2001	Tunisia	Kairouan		Oueslatia		35.84	9.58	muddy pond 5 km NW
ZSM_HET_1141	Plea minutissima minutissima		yes	PP595469	female	2.2	adult				David Bilton	David Bilton	09-Oct-2021	England	Somerset	Sedgemoor	Somerset Levels	Pawlett Hams	51.179722	-3.024722	muddy pond
ZSM_HET_1143	Plea minutissima minutissima		yes	PP595468	female	2.8	adult				David Bilton	David Bilton	09-Oct-2021	England	Somerset	Sedgemoor	Somerset Levels	Pawlett Hams	51.179722	-3.024722	muddy pond
ZSM_HET_1144	Plea minutissima minutissima	Neotype	yes	PP595467	male	2.3	adult				David Bilton	David Bilton	09-Oct-2021	England	Somerset	Sedgemoor	Somerset Levels	Pawlett Hams	51.179722	-3.024722	muddy pond
ZSM_HET_1145	Plea minutissima minutissima		yes	no	male	2.0	adult				David Bilton	David Bilton	09-Oct-2021	England	Somerset	Sedgemoor	Somerset Levels	Pawlett Hams	51.179722	-3.024722	muddy pond
ZSM_HET_1146	Plea minutissima minutissima		yes	PP595445	male	2.1	adult				David Bilton	David Bilton	09-Oct-2021	England	Somerset	Sedgemoor	Somerset Levels	Pawlett Hams	51.179722	-3.024722	muddy pond
ZSM_HET_1147	Plea minutissima minutissima		yes	PP595443	male	2.0	adult				David Bilton	David Bilton	09-Oct-2021	England	Somerset	Sedgemoor	Somerset Levels	Pawlett Hams	51.179722	-3.024722	muddy pond
ZSM_HET_1186	Plea minutissima minutissima		yes	no	male	2.6	adult				Michael Raupach	Michael Raupach	12-Aug-2020	Germany	Nordrhein-Westfalen	Münsterland	Haltern am See	Sandabgrabung Quarzwerke	51.713119	7.255204	pond
ZSM_HET_1357	Plea minutissima minutissima		yes	no	male	2.4	adult				Lars Hendrich	Lars Hendrich	26-Aug-2020	Germany	Baden-Württemberg		Möggingen	Mindelsee	47.754444	9.022222
ZSM_HET_1358	Plea minutissima minutissima		yes	no	male	2.5	adult				Michael Raupach	Michael Raupach	12-Aug-2020	Germany	Nordrhein-Westfalen	Münsterland	Haltern am See	Sandabgrabung Quarzwerke	51.713119	7.255204	pond
ZSM_HET_1359	Plea minutissima minutissima		yes	no	male	2.5	adult				Michael Raupach	Michael Raupach	12-Aug-2020	Germany	Nordrhein-Westfalen	Münsterland	Haltern am See	Sandabgrabung Quarzwerke	51.713119	7.255204	pond
ZSM_HET_1360	Plea minutissima minutissima		yes	no	male	2.5	adult				Michael Raupach	Michael Raupach	12-Aug-2020	Germany	Nordrhein-Westfalen	Münsterland	Haltern am See	Sandabgrabung Quarzwerke	51.713119	7.255204	pond
ZSM_HET_1361	Plea minutissima minutissima		yes	no	male	2.6	adult				Ralf Heckmann	Lars Hendrich	28-May-1992	Germany	Baden-Württemberg		Möggingen	Mindelsee	47.754444	9.022222
ZSM_HET_1365	Plea minutissima minutissima		yes	no	male	2.9	adult				E.-G. Burmeister	Lars Hendrich	04-Jul-1977	France	Prov.-Alpes-Côte d’Azur	Bouches-du-Rhône	Saintes-Maries-de-la-Mer		43.459167	4.420278
ZSM_HET_1366	Plea minutissima minutissima		yes	no	male	2.9	adult				E.-G. Burmeister	Lars Hendrich	04-Jul-1977	France	Prov.-Alpes-Côte d’Azur	Bouches-du-Rhône	Saintes-Maries-de-la-Mer		43.459167	4.420278
ZSM_HET_1367	Plea minutissima minutissima		yes	no	male	2.9	adult				E.-G. Burmeister	Lars Hendrich	04-Jul-1977	France	Prov.-Alpes-Côte d’Azur	Bouches-du-Rhône	Saintes-Maries-de-la-Mer		43.459167	4.420278
ZSM_HET_1368	Plea minutissima minutissima		yes	no	male	2.4	adult				E.-G. Burmeister	Lars Hendrich	06-Jul-1980	France	Bretagne	Finistre	Brest	Saint-Renan	48.433889	-4.633334
ZSM_HET_1369	Plea minutissima minutissima		yes	no	male	2.4	adult				E.-G. Burmeister	Lars Hendrich	06-Jul-1980	France	Bretagne	Finistre	Brest	Saint-Renan	48.433889	-4.633334
ZSM_HET_1370	Plea minutissima minutissima		yes	no	male	2.4	adult				E.-G. Burmeister	Lars Hendrich	06-Jul-1980	France	Bretagne	Finistre	Brest	Saint-Renan	48.433889	-4.633334
ZSM_HET_1376	Plea minutissima minutissima		yes	no	male	2.5	adult				E.-G. Burmeister	Lars Hendrich	10-Aug-1978	Italy	Sardinia		Oristano	Giara di Gesturi	39.746944	8.944167
ZSM_HET_1377	Plea minutissima minutissima		yes	no	male	2.5	adult				E.-G. Burmeister	Lars Hendrich	10-Aug-1978	Italy	Sardinia		Oristano	Giara di Gesturi	39.746944	8.944167
ZSM_HET_1506	Plea minutissima minutissima		yes	no	male	2.8	adult				Weber	Lars Hendrich	27-Jul-11-Aug-1956	France	Pyrénées Orientales			Banyuls-sur-Mer	42.482222	3.1275
ZSM_HET_1507	Plea minutissima minutissima		yes	no	male	2.6	adult				Weber	Lars Hendrich	27-Jul-11-Aug-1956	France	Pyrénées Orientales			Banyuls-sur-Mer	42.482222	3.1275
ZSM_HET_1514	Plea minutissima minutissima		yes	no	male	2.0	adult				Weber	Lars Hendrich	22-28-Aug-1956	France	Gironde	Nouvelle-Aquitaine	Arcachon	La Teste	44.658611	-1.168889
ZSM_HET_1516	Plea minutissima minutissima		yes	no	male	2.0	adult				Weber	Lars Hendrich	22-28-Aug-1956	France	Gironde	Nouvelle-Aquitaine	Arcachon	La Teste	44.658611	-1.168889
ZSM_HET_1525	Plea minutissima minutissima		yes	no	male	2.8	adult				Weber	Lars Hendrich	11-15-Jul-1959	Spain	Catalunya	Barcelona	Barcelona		41.4	2.166667
ZSM_HET_1296	Neoplea striola		no	PP669690	unknown	2.4	adult		PP669698	PP669696	H.R. Levine	Jerry L. Cook	23-May-1953	United States of America	Massachusetts	Hamshire	Amherst		42.374458	-72.518597

## Sheet: Tabelle1
DZMB_HET_0900
DZMB_HET_0901
DZMB_HET_0902
DZMB_HET_0903
DZMB_HET_0904
DZMB_HET_0905
DZMB_HET_0906
DZMB_HET_0907
DZMB_HET_0908
DZMB_HET_0909
DZMB_HET_0910
DZMB_HET_0911
DZMB_HET_0912
DZMB_HET_0913
DZMB_HET_0914
DZMB_HET_0915
DZMB_HET_0916
DZMB_HET_0917
DZMB_HET_0918
DZMB_HET_0919
DZMB_HET_0920
DZMB_HET_0921
DZMB_HET_0922
DZMB_HET_0923
DZMB_HET_0924
DZMB_HET_0925
DZMB_HET_0926
DZMB_HET_0927
DZMB_HET_0928
DZMB_HET_0929
DZMB_HET_0930
DZMB_HET_0931
DZMB_HET_0932
DZMB_HET_0933
DZMB_HET_0934
DZMB_HET_0935
DZMB_HET_0936
DZMB_HET_0937
DZMB_HET_0938
DZMB_HET_0939
DZMB_HET_0940
DZMB_HET_0941
DZMB_HET_0942
DZMB_HET_0943
DZMB_HET_0944
DZMB_HET_0945
DZMB_HET_0946
DZMB_HET_0947
DZMB_HET_0948
DZMB_HET_0949
DZMB_HET_0950
